# Supplementary material for: Continuous Glucose Monitoring in Preterm Infants: The Role of Nutritional Management in Minimizing Glycemic Variability
Source: Antioxidants (Basel). 2022 Sep 29;11(10):1945. doi: 10.3390/antiox11101945 (PMC9598281; doi:10.3390/antiox11101945)
Supplement: Supplementary file 1 [file antioxidants-11-01945-s001.zip]

Archive with 1 entries (1 files):
- antioxidants-1899843-supplementary.pdf
